# Supplementary material for: Antagonization of OX1 Receptor Potentiates CB2 Receptor Function in Microglia from APPSw/Ind Mice Model
Source: Int J Mol Sci. 2022 Oct 24;23(21):12801. doi: 10.3390/ijms232112801 (PMC9656664; doi:10.3390/ijms232112801)
Supplement: Supplementary file 1 [file ijms-23-12801-s001.zip]

Archive with 1 entries (1 files):
- ijms-1888592-supplementary.pdf
